# Supplementary material for: TCF7L2 promotes anoikis resistance and metastasis of gastric cancer by transcriptionally activating PLAUR
Source: Int J Biol Sci. 2022 Jul 11;18(11):4560–77. doi: 10.7150/ijbs.69933 (PMC9295057; doi:10.7150/ijbs.69933)
Supplement: Supplementary file 2 — Supplementary table 6. [file ijbsv18p4560s2.csv]

Protein Group	Protein ID	Accession	-10lgP	Coverage (%)	Coverage (%) Sample 1	Area Sample 1	#Peptides	#Unique	#Spec Sample 1	PTM	Avg. Mass	Description
1	6	P02042|HBD_HUMAN	50.27	26	26	1.27E+07	3	2	6		16055	Hemoglobin subunit delta OS=Homo sapiens OX=9606 GN=HBD PE=1 SV=2
1	13	tr|A0A2R8Y7R2|A0A2R8Y7R2_HUMAN	50.27	17	17	1.25E+07	2	1	5		12176	Hemoglobin subunit beta OS=Homo sapiens OX=9606 GN=HBB PE=1 SV=1
1	14	tr|E9PFT6|E9PFT6_HUMAN	50.27	13	13	1.25E+07	2	1	5		15420	Hemoglobin subunit delta OS=Homo sapiens OX=9606 GN=HBD PE=1 SV=1
1	15	P68871|HBB_HUMAN	50.27	13	13	1.25E+07	2	1	5		15998	Hemoglobin subunit beta OS=Homo sapiens OX=9606 GN=HBB PE=1 SV=2
2	3	P25705|ATPA_HUMAN	62.89	16	16	3.49E+07	6	6	7	Acetylation (N-term)	59751	ATP synthase subunit alpha mitochondrial OS=Homo sapiens OX=9606 GN=ATP5F1A PE=1 SV=1
3	4	P02768|ALBU_HUMAN	49.19	14	14	3.61E+06	6	6	8	Carbamidomethylation; Acetylation (N-term)	69367	Albumin OS=Homo sapiens OX=9606 GN=ALB PE=1 SV=2
3	8	tr|H0YA55|H0YA55_HUMAN	49.19	8	8	2.14E+06	3	3	4	Carbamidomethylation	51578	Albumin (Fragment) OS=Homo sapiens OX=9606 GN=ALB PE=1 SV=1
3	9	tr|A0A0C4DGB6|A0A0C4DGB6_HUMAN	49.19	6	6	2.14E+06	3	3	4	Carbamidomethylation	69227	Albumin OS=Homo sapiens OX=9606 GN=ALB PE=1 SV=1
3	30	tr|A0A087WWT3|A0A087WWT3_HUMAN	49.19	8	8	1.29E+06	2	2	2	Carbamidomethylation	45148	Albumin OS=Homo sapiens OX=9606 GN=ALB PE=1 SV=1
3	31	tr|C9JKR2|C9JKR2_HUMAN	49.19	7	7	1.29E+06	2	2	2	Carbamidomethylation	47287	Albumin OS=Homo sapiens OX=9606 GN=ALB PE=1 SV=1
3	32	tr|D6RHD5|D6RHD5_HUMAN	49.19	7	7	1.29E+06	2	2	2	Carbamidomethylation	52059	Albumin OS=Homo sapiens OX=9606 GN=ALB PE=1 SV=1
3	33	tr|B7WNR0|B7WNR0_HUMAN	49.19	6	6	1.29E+06	2	2	2	Carbamidomethylation	56212	Albumin OS=Homo sapiens OX=9606 GN=ALB PE=1 SV=1
23	9987	Q9NQB0|TCF7L2_HUMAN	0	77	77	7.45E+07	90	90	126	Carbamidomethylation; Acetylation (N-term); Oxidation (HW)	67919	Transcription factor 7-like 2 OS=Homo sapiens OX=9606 GN=TCF7L2 PE=1 SV=2
4	1	tr|A0A2R8Y7C0|A0A2R8Y7C0_HUMAN	53.26	40	40	1.02E+07	4	4	5		13962	Hemoglobin subunit alpha (Fragment) OS=Homo sapiens OX=9606 GN=HBA2 PE=1 SV=1
28	9983	Q9BZS1|FOXP3_HUMAN	50.38	63	63	3.15E+07	36	36	43	Carbamidomethylation; Acetylation (N-term); Oxidation (HW)	47244	Forkhead box protein P3 OS=Homo sapiens OX=9606 GN=FOXP3 PE=1 SV=1
5	7	P69891|HBG1_HUMAN	51.76	24	24	8.17E+06	3	2	4	Carbamidomethylation	16140	Hemoglobin subunit gamma-1 OS=Homo sapiens OX=9606 GN=HBG1 PE=1 SV=2
5	11	P69892|HBG2_HUMAN	51.76	16	16	8.17E+06	2	1	3	Carbamidomethylation	16126	Hemoglobin subunit gamma-2 OS=Homo sapiens OX=9606 GN=HBG2 PE=1 SV=2
5	12	tr|A0A2R8Y7X9|A0A2R8Y7X9_HUMAN	51.76	14	14	8.17E+06	2	1	3	Carbamidomethylation	18420	GLOBIN domain-containing protein OS=Homo sapiens OX=9606 PE=3 SV=1
5	182	tr|E9PBW4|E9PBW4_HUMAN	51.76	14	14	8.17E+06	1	1	2	Carbamidomethylation	10094	Hemoglobin subunit gamma-2 OS=Homo sapiens OX=9606 GN=HBG2 PE=1 SV=2
33	9988	Q01094|E2F1_HUMAN	0	30	30	8.52E+06	17	17	18	Carbamidomethylation; Acetylation (N-term); Oxidation (HW)	46920	Transcription factor E2F1 OS=Homo sapiens OX=9606 GN=E2F1 PE=1 SV=1
6	17	tr|J3QS39|J3QS39_HUMAN	53.6	33	33	3.34E+05	2	2	3		10469	Polyubiquitin-B (Fragment) OS=Homo sapiens OX=9606 GN=UBB PE=1 SV=1
6	18	tr|F5H6Q2|F5H6Q2_HUMAN	53.6	25	25	3.34E+05	2	2	3		13732	Polyubiquitin-C (Fragment) OS=Homo sapiens OX=9606 GN=UBC PE=1 SV=8
6	19	tr|F5GYU3|F5GYU3_HUMAN	53.6	23	23	3.34E+05	2	2	3		15032	Polyubiquitin-C (Fragment) OS=Homo sapiens OX=9606 GN=UBC PE=1 SV=1
6	20	tr|F5H2Z3|F5H2Z3_HUMAN	53.6	23	23	3.34E+05	2	2	3		15310	Polyubiquitin-C (Fragment) OS=Homo sapiens OX=9606 GN=UBC PE=1 SV=1
6	21	tr|F5H265|F5H265_HUMAN	53.6	21	21	3.34E+05	2	2	3		16841	Polyubiquitin-C (Fragment) OS=Homo sapiens OX=9606 GN=UBC PE=1 SV=1
6	22	tr|B4DV12|B4DV12_HUMAN	53.6	20	20	3.34E+05	2	2	3		17215	Polyubiquitin-B OS=Homo sapiens OX=9606 GN=UBB PE=1 SV=1
6	23	tr|F5H388|F5H388_HUMAN	53.6	20	20	3.34E+05	2	2	3		17484	Polyubiquitin-C (Fragment) OS=Homo sapiens OX=9606 GN=UBC PE=1 SV=1
6	24	tr|F5H747|F5H747_HUMAN	53.6	19	19	3.34E+05	2	2	3		18073	Polyubiquitin-C (Fragment) OS=Homo sapiens OX=9606 GN=UBC PE=1 SV=8
6	25	tr|F5GXK7|F5GXK7_HUMAN	53.6	18	18	3.34E+05	2	2	3		19016	Polyubiquitin-C (Fragment) OS=Homo sapiens OX=9606 GN=UBC PE=1 SV=2
6	26	tr|J3QKN0|J3QKN0_HUMAN	53.6	15	15	3.34E+05	2	2	3		23163	Polyubiquitin-B (Fragment) OS=Homo sapiens OX=9606 GN=UBB PE=1 SV=1
6	27	tr|Q5PY61|Q5PY61_HUMAN	53.6	14	14	3.34E+05	2	2	3		25758	Polyubiquitin-C OS=Homo sapiens OX=9606 GN=UBC PE=1 SV=1
6	28	tr|Q96C32|Q96C32_HUMAN	53.6	10	10	3.34E+05	2	2	3		34304	Polyubiquitin-C OS=Homo sapiens OX=9606 GN=UBC PE=1 SV=1
6	165	tr|J3QSA3|J3QSA3_HUMAN	53.6	37	37	3.34E+05	1	1	2		4854	Polyubiquitin-B (Fragment) OS=Homo sapiens OX=9606 GN=UBB PE=1 SV=1
6	166	tr|F5GZ39|F5GZ39_HUMAN	53.6	26	26	3.34E+05	1	1	2		6876	Polyubiquitin-C (Fragment) OS=Homo sapiens OX=9606 GN=UBC PE=1 SV=1
6	167	tr|M0R1V7|M0R1V7_HUMAN	53.6	25	25	3.34E+05	1	1	2		7132	Ubiquitin-60S ribosomal protein L40 (Fragment) OS=Homo sapiens OX=9606 GN=UBA52 PE=1 SV=1
6	168	tr|J3QTR3|J3QTR3_HUMAN	53.6	15	15	3.34E+05	1	1	2		12237	Ubiquitin-40S ribosomal protein S27a (Fragment) OS=Homo sapiens OX=9606 GN=RPS27A PE=1 SV=1
7	548	P02656|APOC3_HUMAN	47.06	16	16	1.03E+06	1	1	1		10852	Apolipoprotein C-III OS=Homo sapiens OX=9606 GN=APOC3 PE=1 SV=1
7	549	tr|B0YIW2|B0YIW2_HUMAN	47.06	14	14	1.03E+06	1	1	1		12816	Apolipoprotein C-III OS=Homo sapiens OX=9606 GN=APOC3 PE=1 SV=1
9	50	Q8WZ42|TITIN_HUMAN	0	4	4	4.98E+07	95	95	99	Carbamidomethylation; Acetylation (N-term); Oxidation (M)	3815922	Titin OS=Homo sapiens OX=9606 GN=TTN PE=1 SV=4
12	42	Q9NZJ4|SACS_HUMAN	0	11	11	2.75E+07	36	36	41	Carbamidomethylation; Acetylation (N-term); Oxidation (M)	521131	Sacsin OS=Homo sapiens OX=9606 GN=SACS PE=1 SV=2
14	45	Q02224|CENPE_HUMAN	0	11	11	1.23E+08	23	23	24	Carbamidomethylation; Acetylation (N-term); Oxidation (M)	316414	Centromere-associated protein E OS=Homo sapiens OX=9606 GN=CENPE PE=1 SV=2
15	46	tr|G3V5X4|G3V5X4_HUMAN	0	3	3	6.27E+06	16	15	16	Carbamidomethylation; Acetylation (N-term); Oxidation (M)	787736	Nesprin-2 OS=Homo sapiens OX=9606 GN=SYNE2 PE=1 SV=1
17	40	tr|F8W9J4|F8W9J4_HUMAN	0	3	3	2.08E+07	15	15	15	Carbamidomethylation; Acetylation (N-term); Oxidation (M)	847987	Dystonin OS=Homo sapiens OX=9606 GN=DST PE=1 SV=1
19	59	Q7Z3U7|MON2_HUMAN	0	8	8	1.16E+06	12	12	14	Carbamidomethylation; Acetylation (N-term); Oxidation (M)	190357	Protein MON2 homolog OS=Homo sapiens OX=9606 GN=MON2 PE=1 SV=3
20	60	Q8TE73|DYH5_HUMAN	0	4	4	4.47E+06	13	13	14	Carbamidomethylation; Acetylation (N-term); Oxidation (M)	529026	Dynein heavy chain 5 axonemal OS=Homo sapiens OX=9606 GN=DNAH5 PE=1 SV=3
24	52	Q9P225|DYH2_HUMAN	0	4	4	7.84E+06	11	11	13	Acetylation (N-term); Oxidation (M)	507703	Dynein heavy chain 2 axonemal OS=Homo sapiens OX=9606 GN=DNAH2 PE=1 SV=3
27	65	tr|A0A087WYA1|A0A087WYA1_HUMAN	0	6	6	3.06E+06	11	11	11	Carbamidomethylation; Acetylation (N-term); Oxidation (M)	395280	Unconventional myosin-XV OS=Homo sapiens OX=9606 GN=MYO15A PE=1 SV=1
29	92	tr|H0Y6I0|H0Y6I0_HUMAN	0	6	6	3.15E+06	10	10	11	Carbamidomethylation; Acetylation (N-term); Oxidation (M)	246605	Golgin subfamily A member 4 (Fragment) OS=Homo sapiens OX=9606 GN=GOLGA4 PE=1 SV=1
31	134	tr|E7ENN3|E7ENN3_HUMAN	0	2	2	2.09E+07	10	9	11	Carbamidomethylation; Acetylation (N-term); Oxidation (M)	964863	Nesprin-1 OS=Homo sapiens OX=9606 GN=SYNE1 PE=1 SV=2
34	64	tr|A0A087X1N7|A0A087X1N7_HUMAN	0	2	2	3.52E+06	10	10	10	Carbamidomethylation; Acetylation (N-term); Oxidation (M)	990870	Nebulin OS=Homo sapiens OX=9606 GN=NEB PE=1 SV=1
35	76	P49454|CENPF_HUMAN	0	5	5	2.18E+06	10	10	10	Carbamidomethylation	357527	Centromere protein F OS=Homo sapiens OX=9606 GN=CENPF PE=1 SV=3
37	98	tr|A0A5F9ZI30|A0A5F9ZI30_HUMAN	0	4	4	6.76E+06	9	9	10	Carbamidomethylation; Acetylation (N-term); Oxidation (M)	418442	Ankyrin-2 OS=Homo sapiens OX=9606 GN=ANK2 PE=1 SV=1
39	119	Q9UPN3|MACF1_HUMAN	0	2	2	1.28E+07	8	8	10	Carbamidomethylation; Acetylation (N-term); Oxidation (M)	838323	Microtubule-actin cross-linking factor 1 isoforms 1/2/3/5 OS=Homo sapiens OX=9606 GN=MACF1 PE=1 SV=4
42	211	tr|A0A087WTU7|A0A087WTU7_HUMAN	0	3	3	8.54E+06	10	10	10	Carbamidomethylation; Acetylation (N-term); Oxidation (M)	426850	Dystrophin OS=Homo sapiens OX=9606 GN=DMD PE=1 SV=1
45	35	tr|C9JG08|C9JG08_HUMAN	0	2	2	4.46E+06	9	9	9	Acetylation (N-term)	598505	Uncharacterized protein C2orf16 OS=Homo sapiens OX=9606 GN=C2orf16 PE=1 SV=2
50	79	Q96JM2|ZN462_HUMAN	0	5	5	2.78E+06	8	8	9	Carbamidomethylation; Oxidation (M)	284686	Zinc finger protein 462 OS=Homo sapiens OX=9606 GN=ZNF462 PE=1 SV=3
52	83	P13533|MYH6_HUMAN	0	4	4	7.76E+06	7	5	9	Acetylation (N-term); Oxidation (M)	223733	Myosin-6 OS=Homo sapiens OX=9606 GN=MYH6 PE=1 SV=5
54	86	Q12955|ANK3_HUMAN	0	2	2	8.58E+06	7	7	9	Acetylation (N-term); Oxidation (M)	480416	Ankyrin-3 OS=Homo sapiens OX=9606 GN=ANK3 PE=1 SV=3
60	169	Q86WG5|MTMRD_HUMAN	0	5	5	4.18E+05	5	5	9	Oxidation (M)	208463	Myotubularin-related protein 13 OS=Homo sapiens OX=9606 GN=SBF2 PE=1 SV=1
61	183	Q7Z3J3|RGPD4_HUMAN	0	6	6	6.32E+05	8	8	9	Carbamidomethylation; Acetylation (N-term)	197287	RanBP2-like and GRIP domain-containing protein 4 OS=Homo sapiens OX=9606 GN=RGPD4 PE=2 SV=3
69	88	O94986|CE152_HUMAN	0	5	5	2.77E+06	6	6	8	Carbamidomethylation; Acetylation (N-term); Oxidation (M)	195625	Centrosomal protein of 152 kDa OS=Homo sapiens OX=9606 GN=CEP152 PE=1 SV=4
73	125	Q70CQ2|UBP34_HUMAN	0	3	3	2.57E+06	7	7	8	Carbamidomethylation; Oxidation (M)	404234	Ubiquitin carboxyl-terminal hydrolase 34 OS=Homo sapiens OX=9606 GN=USP34 PE=1 SV=2
75	136	P12882|MYH1_HUMAN	0	4	4	9.51E+04	7	2	8	Acetylation (N-term); Oxidation (M)	223143	Myosin-1 OS=Homo sapiens OX=9606 GN=MYH1 PE=1 SV=3
76	137	A6NMZ7|CO6A6_HUMAN	0	5	5	5.80E+05	8	8	8	Carbamidomethylation; Acetylation (N-term); Oxidation (M)	247171	Collagen alpha-6(VI) chain OS=Homo sapiens OX=9606 GN=COL6A6 PE=1 SV=2
84	319	tr|H0Y7V4|H0Y7V4_HUMAN	0	3	3	6.55E+06	8	8	8	Carbamidomethylation; Acetylation (N-term); Oxidation (M)	478874	Dynein heavy chain 8 axonemal OS=Homo sapiens OX=9606 GN=DNAH8 PE=1 SV=1
88	431	Q8IWJ2|GCC2_HUMAN	0	6	6	2.40E+06	7	7	8	Carbamidomethylation; Acetylation (N-term); Oxidation (M)	195908	GRIP and coiled-coil domain-containing protein 2 OS=Homo sapiens OX=9606 GN=GCC2 PE=1 SV=4
91	5	P04264|K2C1_HUMAN	44.97	10	10	2.97E+06	6	6	7	Acetylation (N-term); Oxidation (M)	66039	Keratin type II cytoskeletal 1 OS=Homo sapiens OX=9606 GN=KRT1 PE=1 SV=6
96	138	P11055|MYH3_HUMAN	0	5	5	5.91E+06	6	4	7	Acetylation (N-term)	223903	Myosin-3 OS=Homo sapiens OX=9606 GN=MYH3 PE=1 SV=3
97	141	Q9UKX3|MYH13_HUMAN	0	5	5	5.84E+05	7	5	7	Carbamidomethylation; Acetylation (N-term); Oxidation (M)	223603	Myosin-13 OS=Homo sapiens OX=9606 GN=MYH13 PE=2 SV=2
99	152	Q5CZC0|FSIP2_HUMAN	0	1	1	2.36E+07	6	6	7	Acetylation (N-term); Oxidation (M)	780624	Fibrous sheath-interacting protein 2 OS=Homo sapiens OX=9606 GN=FSIP2 PE=2 SV=4
102	155	Q8IVF2|AHNK2_HUMAN	0	1	1	3.74E+05	6	6	7	Acetylation (N-term); Oxidation (M)	616641	Protein AHNAK2 OS=Homo sapiens OX=9606 GN=AHNAK2 PE=1 SV=2
105	174	tr|B7WPD9|B7WPD9_HUMAN	0	5	5	9.81E+06	5	5	7	Carbamidomethylation; Acetylation (N-term)	184681	Kinesin-like protein KIF26B OS=Homo sapiens OX=9606 GN=KIF26B PE=1 SV=1
106	179	Q5THR3|EFCB6_HUMAN	0	5	5	3.43E+06	6	6	7	Carbamidomethylation; Oxidation (M)	172929	EF-hand calcium-binding domain-containing protein 6 OS=Homo sapiens OX=9606 GN=EFCAB6 PE=1 SV=1
110	229	Q96RP9|EFGM_HUMAN	0	14	14	4.45E+06	5	5	7	Carbamidomethylation; Acetylation (N-term)	83472	Elongation factor G mitochondrial OS=Homo sapiens OX=9606 GN=GFM1 PE=1 SV=2
111	261	Q6Q759|SPG17_HUMAN	0	3	3	1.05E+07	5	5	7	Oxidation (M)	251739	Sperm-associated antigen 17 OS=Homo sapiens OX=9606 GN=SPAG17 PE=2 SV=1
112	279	Q8N3K9|CMYA5_HUMAN	0	3	3	8.74E+05	7	7	7	Oxidation (M)	449215	Cardiomyopathy-associated protein 5 OS=Homo sapiens OX=9606 GN=CMYA5 PE=1 SV=3
114	325	Q96RV3|PCX1_HUMAN	0	5	5	2.98E+07	7	7	7	Carbamidomethylation; Acetylation (N-term); Oxidation (M)	258673	Pecanex-like protein 1 OS=Homo sapiens OX=9606 GN=PCNX1 PE=1 SV=2
116	351	P02538|K2C6A_HUMAN	0	15	15	6.83E+05	5	2	7	Oxidation (M)	60045	Keratin type II cytoskeletal 6A OS=Homo sapiens OX=9606 GN=KRT6A PE=1 SV=3
117	367	O75417|DPOLQ_HUMAN	0	3	3	1.41E+06	4	4	7	Carbamidomethylation	289617	DNA polymerase theta OS=Homo sapiens OX=9606 GN=POLQ PE=1 SV=2
118	389	tr|A0A0U1RRH1|A0A0U1RRH1_HUMAN	0	2	2	4.02E+06	7	7	7	Carbamidomethylation; Acetylation (N-term); Oxidation (M)	550832	Ryanodine receptor 3 OS=Homo sapiens OX=9606 GN=RYR3 PE=1 SV=1
125	90	tr|A0A499FJI4|A0A499FJI4_HUMAN	0	1	1	4.46E+06	6	6	6	Carbamidomethylation; Acetylation (N-term); Oxidation (M)	510091	RCR-type E3 ubiquitin transferase OS=Homo sapiens OX=9606 GN=MYCBP2 PE=1 SV=1
129	145	tr|H0YJG4|H0YJG4_HUMAN	0	5	5	3.44E+06	6	6	6	Carbamidomethylation; Acetylation (N-term); Oxidation (M)	207798	Chromodomain-helicase-DNA-binding protein 8 (Fragment) OS=Homo sapiens OX=9606 GN=CHD8 PE=1 SV=2
130	146	O15050|TRNK1_HUMAN	0	3	3	1.07E+07	6	6	6	Carbamidomethylation; Acetylation (N-term); Oxidation (M)	336221	TPR and ankyrin repeat-containing protein 1 OS=Homo sapiens OX=9606 GN=TRANK1 PE=2 SV=4
131	150	tr|E7EP17|E7EP17_HUMAN	0	2	2	2.93E+06	6	6	6	Carbamidomethylation; Acetylation (N-term); Oxidation (M)	503351	Dynein heavy chain 9 axonemal OS=Homo sapiens OX=9606 GN=DNAH9 PE=1 SV=1
136	186	O94915|FRYL_HUMAN	0	3	3	1.85E+07	6	6	6	Carbamidomethylation; Acetylation (N-term)	339598	Protein furry homolog-like OS=Homo sapiens OX=9606 GN=FRYL PE=1 SV=2
137	188	Q09666|AHNK_HUMAN	0	2	2	3.61E+06	6	6	6	Acetylation (N-term); Oxidation (M)	629114	Neuroblast differentiation-associated protein AHNAK OS=Homo sapiens OX=9606 GN=AHNAK PE=1 SV=2
140	193	Q8IVF4|DYH10_HUMAN	0	2	2	1.47E+06	6	6	6	Carbamidomethylation; Acetylation (N-term); Oxidation (M)	514845	Dynein heavy chain 10 axonemal OS=Homo sapiens OX=9606 GN=DNAH10 PE=1 SV=4
141	200	Q9C0B7|TNG6_HUMAN	0	6	6	8.57E+06	4	4	6	Carbamidomethylation; Acetylation (N-term)	120747	Transport and Golgi organization protein 6 homolog OS=Homo sapiens OX=9606 GN=TANGO6 PE=1 SV=2
143	221	tr|E9PG32|E9PG32_HUMAN	0	2	2	3.84E+06	6	6	6	Carbamidomethylation; Acetylation (N-term); Oxidation (M)	454330	Dynein heavy chain 12 axonemal OS=Homo sapiens OX=9606 GN=DNAH12 PE=1 SV=2
144	228	Q14571|ITPR2_HUMAN	0	2	2	1.31E+06	5	4	6	Carbamidomethylation; Acetylation (N-term)	308062	Inositol 1 4 5-trisphosphate receptor type 2 OS=Homo sapiens OX=9606 GN=ITPR2 PE=1 SV=2
148	258	P10809|CH60_HUMAN	0	12	12	1.05E+06	6	6	6	Acetylation (N-term); Oxidation (M)	61055	60 kDa heat shock protein mitochondrial OS=Homo sapiens OX=9606 GN=HSPD1 PE=1 SV=2
149	263	Q99698|LYST_HUMAN	0	2	2	1.36E+06	6	6	6		429141	Lysosomal-trafficking regulator OS=Homo sapiens OX=9606 GN=LYST PE=1 SV=3
156	303	Q01082|SPTB2_HUMAN	0	3	3	1.17E+05	5	3	6	Carbamidomethylation; Oxidation (M)	274608	Spectrin beta chain non-erythrocytic 1 OS=Homo sapiens OX=9606 GN=SPTBN1 PE=1 SV=2
157	306	Q6WKZ4|RFIP1_HUMAN	0	8	8	7.97E+05	6	6	6	Carbamidomethylation; Acetylation (N-term); Oxidation (M)	137167	Rab11 family-interacting protein 1 OS=Homo sapiens OX=9606 GN=RAB11FIP1 PE=1 SV=3
160	345	Q58DX5|NADL2_HUMAN	0	9	9	4.23E+05	5	5	6	Carbamidomethylation; Acetylation (N-term); Oxidation (M)	88682	Inactive N-acetylated-alpha-linked acidic dipeptidase-like protein 2 OS=Homo sapiens OX=9606 GN=NAALADL2 PE=1 SV=3
164	380	Q9Y566|SHAN1_HUMAN	0	6	6	3.47E+06	5	5	6	Carbamidomethylation; Acetylation (N-term); Oxidation (M)	224956	SH3 and multiple ankyrin repeat domains protein 1 OS=Homo sapiens OX=9606 GN=SHANK1 PE=1 SV=2
165	396	Q14008|CKAP5_HUMAN	0	4	4	2.86E+06	6	6	6	Carbamidomethylation; Acetylation (N-term); Oxidation (M)	225493	Cytoskeleton-associated protein 5 OS=Homo sapiens OX=9606 GN=CKAP5 PE=1 SV=3
166	421	Q9UFH2|DYH17_HUMAN	0	2	2	4.20E+06	6	6	6	Acetylation (N-term); Oxidation (M)	509318	Dynein heavy chain 17 axonemal OS=Homo sapiens OX=9606 GN=DNAH17 PE=1 SV=3
168	450	Q96PB1|CASD1_HUMAN	0	6	6	1.29E+06	3	3	6	Carbamidomethylation	91680	N-acetylneuraminate 9-O-acetyltransferase OS=Homo sapiens OX=9606 GN=CASD1 PE=1 SV=1
